# Supplementary material for: NEK7 induces lactylation in Alzheimer’s disease to promote pyroptosis in BV-2 cells
Source: Mol Brain. 2024 Nov 19;17:81. doi: 10.1186/s13041-024-01156-9 (PMC11577724; doi:10.1186/s13041-024-01156-9)
Supplement: Supplementary file 2 — Supplementary Material 2 [file 13041_2024_1156_MOESM2_ESM.xlsx]

## Sheet: figure2
Relative Aβ protein
expression
Ctrl	Aβ
0.919	4.17
1.156	4.364
0.924	3.877
Cell viability (OD 450nm)
Ctrl	Aβ
1.156	0.755
1.083	0.813
1.146	0.864
Pyroptosis rate (%)
Ctrl	Aβ
3.03	27.18
2.12	22.34
4.48	21.69
Relative NEK7 mRNA
expression
Ctrl	Aβ
0.95	2.44
0.924	2.18
1.126	2.138
Relative NEK7 protein
expression
Ctrl	Aβ
0.937	2.862
0.917	2.435
1.146	2.508

## Sheet: figure3
Relative NEK7 mRNA
expression
si-NC	si-NEK7#1	si-NEK7#2
1.121	0.525	0.592
0.997	0.411	0.547
0.882	0.348	0.421
Cell viability (OD 450nm)
Ctrl	Aβ	Aβ+si-NC	Aβ+si-NEK7
1.068	0.85	0.883	1.027
1.135	0.869	0.842	0.979
1.083	0.77	0.799	1.063
Pyroptosis rate (%)
Ctrl	Aβ	Aβ+si-NC	Aβ+si-NEK7
1.92	29.2	23.54	10.67
2.26	25.55	27.97	6.68
4.89	21.27	20.09	9.31
IL-1β (pg/mg)
Ctrl	Aβ	Aβ+si-NC	Aβ+si-NEK7
69.202	208.342	183.753	113.527
60.483	171.837	146.951	84.24
41.11	151.246	179.237	90.471
IL-18 (pg/mg)
Ctrl	Aβ	Aβ+si-NC	Aβ+si-NEK7
18.033	52.613	65.529	29.049
15.102	66.036	52.473	36.175
21.79	56.478	66.615	22.481
Relative Caspase-1 protein
expression
Ctrl	Aβ	Aβ+si-NC	Aβ+si-NEK7
1.013	3.233	3.161	2.117
0.866	2.936	2.886	1.923
1.12	3.194	3.285	1.744
Relative GSDMD-N protein
expression
Ctrl	Aβ	Aβ+si-NC	Aβ+si-NEK7
1.186	3.879	3.968	2.586
1.061	4.277	4.377	2.034
0.753	4.001	4.152	2.302

## Sheet: figure4
Relative NEK7 protein
expression
Normal	AD	AD+AVV-sh-NC	AD+AVV-sh-NEK7
1.131	2.712	3.005	1.698
1.01	2.904	2.751	1.583
0.86	3.155	3.412	1.445
Escape latency (s)
	Normal					AD					AD+AVV-sh-NC					AD+AVV-sh-NEK7
1d	51	58	54	54	56	55	55	59	56	50	52	60	58	66	52	51	63	55	45	52
2d	42	36	45	37	39	57	45	50	52	51	53	46	52	66	51	43	44	49	42	48
3d	34	33	39	35	29	58	51	44	42	44	54	48	52	58	41	43	44	46	39	35
4d	30	37	26	29	23	41	37	41	46	41	47	44	52	38	47	37	29	34	33	42
5d	25	29	27	22	20	43	49	32	34	40	38	44	45	32	49	25	32	29	40	33
6d	20	19	27	22	16	38	37	41	40	30	43	42	32	50	39	34	28	32	25	31
7d	22	19	20	14	18	39	39	39	34	28	36	50	39	41	30	24	30	20	34	26
Quadrant time (s)
Normal	AD	AD+AVV-sh-NC	AD+AVV-sh-NEK7
17	14	14	21
31	10	10	19
29	15	16	23
19	12	12	17
24	8	17	26
Velocity (cm/s)
Normal	AD	AD+AVV-sh-NC	AD+AVV-sh-NEK7
9.3	9.9	9.3	11.4
13.5	13.4	13.1	10.7
14.9	14.6	11.6	10.1
10.8	10.6	10.1	12.2
12.2	11.7	14.3	14.1

## Sheet: figure5
Relative Pan-kla expression
Ctrl	Aβ
0.958	3.002
0.93	2.747
1.112	3.239
Relative H4K12la expression
Ctrl	Aβ
1.138	4.598
0.954	4.269
0.908	4.043
Relative H4K12la enrichment
on NEK7 promoter
Input	IgG	IP
0.956	0.023	0.456
0.934	0.068	0.538
1.11	0.031	0.585
Relative LDHA mRNA expression
si-NC	si-LDHA#1	si-LDHA#2
0.953	0.184	0.326
1.089	0.213	0.532
0.958	0.377	0.565
Relative NEK7 activity
si-NC	si-LDHA	si-LDHA+LA
0.913	0.47	0.657
0.998	0.304	0.858
1.089	0.422	0.736
Relative NEK7 mRNA expression
si-NC	si-LDHA	si-LDHA+LA
1.009	0.475	0.609
0.864	0.359	0.823
1.127	0.524	0.896
Relative NEK7 protein expression
si-NC	si-LDHA	si-LDHA+LA
1.03	0.274	0.576
0.914	0.235	0.536
1.056	0.329	0.659
